# Supplementary material for: Cytotoxicity and Antimicrobial Efficacy of Fe-, Co-, and Mn-Doped ZnO Nanoparticles
Source: Molecules. 2024 Dec 18;29(24):5966. doi: 10.3390/molecules29245966 (PMC11678603; doi:10.3390/molecules29245966)
Supplement: Supplementary file 1 [file molecules-29-05966-s001.zip]

Archive with 1 entries (1 files):
- molecules-3348815-supplementary.pdf
